# Supplementary material for: Design, Synthesis, and Antimicrobial Activity of Certain New Indole-1,2,4 Triazole Conjugates
Source: Molecules. 2021 Apr 15;26(8):2292. doi: 10.3390/molecules26082292 (PMC8071222; doi:10.3390/molecules26082292)
Supplement: Supplementary file 1 [file molecules-26-02292-s001.zip]

Archive with 1 entries (1 files):
- molecules-1137294-supplementary.pdf
